# Supplementary material for: Histological and ultrastructural degenerative findings in the gluteus medius tendon after hip arthroplasty
Source: J Orthop Surg Res. 2021 May 26;16:339. doi: 10.1186/s13018-021-02434-1 (PMC8152320; doi:10.1186/s13018-021-02434-1)
Supplement: Supplementary file 1 — Additional file 1. Histology original data [file 13018_2021_2434_MOESM1_ESM.xlsx]

## Sheet: MIA Histology 210401
ID_prep	Op_technique	OP_yrs	TDS_Sum	Fibre_mean	Cell_mean	Vasc_mean	Glycos_mean
1229	1	16	6	1.5	1	1.5	2
1395	1	16	4.5	2	1	1.5	0
1989	1	17	3	1	1	1	0
3857	1	16	6.5	2	1	1.5	2
4228	1	16	10	3	3	1	3
4367	1	16	4.5	1.5	1	1	1
4565	1	18	5.5	2	1	1	1.5
4965	1	16	7.5	2	2	2	1.5
6339	1	18	3.5	1.5	1	1	0
6561	1	16	7.5	2	2.5	2	1
6632	1	18	3	1	1	1	0
8125	1	17	7.5	2.5	2	1	2
8922	1	17	4.5	2	1	1.5	0
9765	1	16	10	2.5	2.5	3	2
11982	1	18	7	2.5	2	1	1.5
12214	1	18	8	2	3	2	1
13456	1	17	5.5	2.5	1	0	2
14551	1	16	11	2	3	3	3
14754	1	16	8	2	2	1	3
18148	1	15	5	1	2	1	1
18911	1	16	4.5	1.5	1	1	1
6560	1	16	3	1	1	0	1
254	2	17	2	0	1	0	1
996	2	16	6.5	2	2	1	1.5
1073	2	17	2	0	0	1	1
1264	2	17	1	0	1	0	0
2668	2	16	5	1	3	1	0
3406	2	16	6	1.5	1.5	1.5	1.5
3858	2	16	6	1.5	1	1	2.5
6042	2	16	6	1.5	1.5	1	2
6809	2	16
9206	2	16	6.5	2	1	1	2.5
9330	2	17	1	1	0	0	0
9416	2	16	4	1	1	1	1
9653	2	16	6.5	2	1.5	2	1
12735	2	18	5	1.5	1.5	1	1
12874	2	18	6.5	2	1	1	2.5
13094	2	18	1	1	0	0	0
15078	2	16	4	1	1	1	1
16040	2	16	8	1.5	2	2.5	2
16296	2	16	5.5	2	0	2	1.5
17764	2	16	5.5	1.5	1.5	1	1.5
18038	2	15	6.5	2	1	1	2.5
19096	2	16	5	2	1	2	0
19787	2	15	8	2	1.5	2	2.5
19062	2	15
8447	3	18
8556	3	18	3	1	0	1	1
8913	3	18	5	1	2	1	1
11822	3	18	6.5	2	1	1.5	2
12365	3	18	3.5	1.5	1	0	1
13511	3	18	2	0	0	0	2
13516	3	18	4.5	1	1	1	1.5
13735	3	18
12366	3	18	5	1	1	2	1
4692	3	17	4	2	0	1	1
4693	3	17	5.5	1.5	0	2	2
6118	3	17	5.5	2	1	1.5	1
6215	3	17	3	1	0	1	1
8361	3	17	5.5	1.5	1	2	1
8362	3	17	4	2	0	1	1
8328	3	17	0	0	0	0	0
9600	3	17	6	2	1	2	1
9689	3	17	7	2	1	3	1
13358	3	17	1	0	0	1	0
13357	3	17	0	0	0	0	0
13783	3	17	4.5	1.5	1	1	1
13892	3	17	6.5	2.5	1	1	2
14067	3	17	1.5	1.5	0	0	0
14068	3	17	7	1.5	1.5	2	2
6439	3	18	1	1	0	0	0
19098	3	17	2.5	1.5	0	1	0
17829	3	17	3	2	1	0	0
17433	3	17	7	2.5	1.5	2	1
4595	3	17	4	1	2	0	1
3880	4	16	7	2	2	2	1
6060	4	16	4	1	1	1	1
7861	4	16	2	1	1	0	0
13312	4	16	5	1	2	1	1
13700	4	16	6.5	2	1	2	1.5
16177	4	16	7	2	1.5	2	1.5
18117	4	16	2	1	1	0	0
18397	4	16	6.5	2	2.5	1	1
18229	4	16	5.5	1.5	2	1	1
3524	4	17	5	1.5	1	1	1.5
7479	4	17	0	0	0	0	0
14157	4	17	3	1	0	1	1
15432	4	17	5	1	2	1	1
17144	4	17	1	0	0	1	0
19130	4	17	5	2	1	1	1
19266	4	17	5	1	1	2	1
1086	4	18	7	1.5	2	1.5	2
3850	4	18	6	2	1	1	2
6699	4	18	6.5	2.5	1.5	1	1.5
9067	4	18	6.5	2	2.5	1	1
9388	4	18	6.5	2.5	2	1	1
1831	4	19	6	2	1.5	1.5	1
3252	4	19	5	1.5	1	1	1.5
17241	4	18	4.5	1.5	1	1	1
3671	4	19	7	2	1	2	2
