# Supplementary material for: Histological and ultrastructural degenerative findings in the gluteus medius tendon after hip arthroplasty
Source: J Orthop Surg Res. 2021 May 26;16:339. doi: 10.1186/s13018-021-02434-1 (PMC8152320; doi:10.1186/s13018-021-02434-1)
Supplement: Supplementary file 2 — Additional file 2. Electron microscopy original data. [file 13018_2021_2434_MOESM2_ESM.xlsx]

## Sheet: MIA Electronmicroscopi 210401
E_no	ME	ME_Category_10	Image	Hip_arthoplasty	Incision
E1539	0.04	3	2	1	1
E1539	0.04	3	2	1	1
E1539	0.04	3	2	1	1
E1539	0.05	4	1	1	1
E1539	0.05	4	1	1	1
E1539	0.05	4	2	1	1
E1539	0.05	4	2	1	1
E1539	0.05	4	3	1	1
E1539	0.05	4	3	1	1
E1539	0.05	4	4	1	1
E1539	0.05	4	4	1	1
E1539	0.06	5	1	1	1
E1539	0.06	5	1	1	1
E1539	0.06	5	1	1	1
E1539	0.06	5	1	1	1
E1539	0.06	5	1	1	1
E1539	0.06	5	1	1	1
E1539	0.06	5	1	1	1
E1539	0.06	5	1	1	1
E1539	0.06	5	1	1	1
E1539	0.06	5	1	1	1
E1539	0.06	5	2	1	1
E1539	0.06	5	2	1	1
E1539	0.06	5	2	1	1
E1539	0.06	5	2	1	1
E1539	0.06	5	2	1	1
E1539	0.06	5	2	1	1
E1539	0.06	5	2	1	1
E1539	0.06	5	2	1	1
E1539	0.06	5	2	1	1
E1539	0.06	5	2	1	1
E1539	0.06	5	2	1	1
E1539	0.06	5	2	1	1
E1539	0.06	5	2	1	1
E1539	0.06	5	2	1	1
E1539	0.06	5	3	1	1
E1539	0.06	5	3	1	1
E1539	0.06	5	3	1	1
E1539	0.06	5	3	1	1
E1539	0.06	5	3	1	1
E1539	0.06	5	3	1	1
E1539	0.06	5	3	1	1
E1539	0.06	5	3	1	1
E1539	0.06	5	3	1	1
E1539	0.06	5	3	1	1
E1539	0.06	5	3	1	1
E1539	0.06	5	3	1	1
E1539	0.06	5	3	1	1
E1539	0.06	5	4	1	1
E1539	0.06	5	4	1	1
E1539	0.06	5	4	1	1
E1539	0.06	5	4	1	1
E1539	0.06	5	4	1	1
E1539	0.06	5	4	1	1
E1539	0.06	5	4	1	1
E1539	0.06	5	4	1	1
E1539	0.06	5	4	1	1
E1539	0.06	5	4	1	1
E1539	0.06	5	4	1	1
E1539	0.06	5	4	1	1
E1539	0.06	5	4	1	1
E1539	0.06	5	4	1	1
E1539	0.07	6	1	1	1
E1539	0.07	6	1	1	1
E1539	0.07	6	1	1	1
E1539	0.07	6	1	1	1
E1539	0.07	6	1	1	1
E1539	0.07	6	1	1	1
E1539	0.07	6	1	1	1
E1539	0.07	6	1	1	1
E1539	0.07	6	1	1	1
E1539	0.07	6	1	1	1
E1539	0.07	6	1	1	1
E1539	0.07	6	1	1	1
E1539	0.07	6	2	1	1
E1539	0.07	6	2	1	1
E1539	0.07	6	2	1	1
E1539	0.07	6	2	1	1
E1539	0.07	6	2	1	1
E1539	0.07	6	3	1	1
E1539	0.07	6	3	1	1
E1539	0.07	6	3	1	1
E1539	0.07	6	3	1	1
E1539	0.07	6	3	1	1
E1539	0.07	6	3	1	1
E1539	0.07	6	3	1	1
E1539	0.07	6	3	1	1
E1539	0.07	6	3	1	1
E1539	0.07	6	4	1	1
E1539	0.07	6	4	1	1
E1539	0.07	6	4	1	1
E1539	0.07	6	4	1	1
E1539	0.07	6	4	1	1
E1539	0.07	6	4	1	1
E1539	0.07	6	4	1	1
E1539	0.07	6	4	1	1
E1539	0.07	6	4	1	1
E1539	0.08	7	1	1	1
E1539	0.08	7	2	1	1
E1539	0.08	7	3	1	1
E1543	0.03	2	1	1	1
E1543	0.03	2	1	1	1
E1543	0.03	2	2	1	1
E1543	0.03	2	3	1	1
E1543	0.03	2	3	1	1
E1543	0.04	3	1	1	1
E1543	0.04	3	1	1	1
E1543	0.04	3	1	1	1
E1543	0.04	3	1	1	1
E1543	0.04	3	1	1	1
E1543	0.04	3	1	1	1
E1543	0.04	3	1	1	1
E1543	0.04	3	1	1	1
E1543	0.04	3	1	1	1
E1543	0.04	3	1	1	1
E1543	0.04	3	1	1	1
E1543	0.04	3	1	1	1
E1543	0.04	3	1	1	1
E1543	0.04	3	1	1	1
E1543	0.04	3	2	1	1
E1543	0.04	3	2	1	1
E1543	0.04	3	2	1	1
E1543	0.04	3	2	1	1
E1543	0.04	3	2	1	1
E1543	0.04	3	2	1	1
E1543	0.04	3	2	1	1
E1543	0.04	3	2	1	1
E1543	0.04	3	2	1	1
E1543	0.04	3	2	1	1
E1543	0.04	3	3	1	1
E1543	0.04	3	3	1	1
E1543	0.04	3	3	1	1
E1543	0.04	3	3	1	1
E1543	0.04	3	3	1	1
E1543	0.04	3	3	1	1
E1543	0.04	3	3	1	1
E1543	0.04	3	3	1	1
E1543	0.04	3	3	1	1
E1543	0.04	3	3	1	1
E1543	0.04	3	4	1	1
E1543	0.04	3	4	1	1
E1543	0.04	3	4	1	1
E1543	0.04	3	4	1	1
E1543	0.04	3	4	1	1
E1543	0.04	3	4	1	1
E1543	0.04	3	4	1	1
E1543	0.05	4	1	1	1
E1543	0.05	4	1	1	1
E1543	0.05	4	2	1	1
E1543	0.05	4	2	1	1
E1543	0.05	4	2	1	1
E1543	0.05	4	2	1	1
E1543	0.05	4	2	1	1
E1543	0.05	4	2	1	1
E1543	0.05	4	2	1	1
E1543	0.05	4	2	1	1
E1543	0.05	4	2	1	1
E1543	0.05	4	2	1	1
E1543	0.05	4	2	1	1
E1543	0.05	4	3	1	1
E1543	0.05	4	3	1	1
E1543	0.05	4	3	1	1
E1543	0.05	4	3	1	1
E1543	0.05	4	3	1	1
E1543	0.05	4	3	1	1
E1543	0.05	4	4	1	1
E1543	0.05	4	4	1	1
E1543	0.05	4	4	1	1
E1543	0.05	4	4	1	1
E1543	0.05	4	4	1	1
E1543	0.05	4	4	1	1
E1543	0.05	4	4	1	1
E1543	0.05	4	4	1	1
E1543	0.05	4	4	1	1
E1543	0.05	4	4	1	1
E1543	0.05	4	4	1	1
E1543	0.05	4	4	1	1
E1543	0.05	4	4	1	1
E1543	0.05	4	4	1	1
E1543	0.06	5	1	1	1
E1543	0.06	5	1	1	1
E1543	0.06	5	1	1	1
E1543	0.06	5	1	1	1
E1543	0.06	5	2	1	1
E1543	0.06	5	2	1	1
E1543	0.06	5	2	1	1
E1543	0.06	5	3	1	1
E1543	0.06	5	3	1	1
E1543	0.06	5	3	1	1
E1543	0.06	5	3	1	1
E1543	0.06	5	3	1	1
E1543	0.06	5	3	1	1
E1543	0.06	5	4	1	1
E1543	0.06	5	4	1	1
E1543	0.06	5	4	1	1
E1543	0.06	5	4	1	1
E1543	0.07	6	1	1	1
E1543	0.07	6	1	1	1
E1543	0.07	6	3	1	1
E1543	0.08	7	1	1	1
E1544	0.05	4	2	1	1
E1544	0.06	5	1	1	1
E1544	0.06	5	1	1	1
E1544	0.06	5	1	1	1
E1544	0.06	5	2	1	1
E1544	0.06	5	2	1	1
E1544	0.06	5	2	1	1
E1544	0.06	5	2	1	1
E1544	0.06	5	2	1	1
E1544	0.06	5	2	1	1
E1544	0.06	5	2	1	1
E1544	0.06	5	2	1	1
E1544	0.06	5	2	1	1
E1544	0.06	5	4	1	1
E1544	0.06	5	4	1	1
E1544	0.06	5	4	1	1
E1544	0.07	6	1	1	1
E1544	0.07	6	1	1	1
E1544	0.07	6	1	1	1
E1544	0.07	6	1	1	1
E1544	0.07	6	1	1	1
E1544	0.07	6	1	1	1
E1544	0.07	6	1	1	1
E1544	0.07	6	1	1	1
E1544	0.07	6	1	1	1
E1544	0.07	6	1	1	1
E1544	0.07	6	1	1	1
E1544	0.07	6	1	1	1
E1544	0.07	6	2	1	1
E1544	0.07	6	2	1	1
E1544	0.07	6	2	1	1
E1544	0.07	6	2	1	1
E1544	0.07	6	2	1	1
E1544	0.07	6	2	1	1
E1544	0.07	6	2	1	1
E1544	0.07	6	2	1	1
E1544	0.07	6	2	1	1
E1544	0.07	6	2	1	1
E1544	0.07	6	2	1	1
E1544	0.07	6	3	1	1
E1544	0.07	6	3	1	1
E1544	0.07	6	3	1	1
E1544	0.07	6	3	1	1
E1544	0.07	6	3	1	1
E1544	0.07	6	3	1	1
E1544	0.07	6	3	1	1
E1544	0.07	6	3	1	1
E1544	0.07	6	4	1	1
E1544	0.07	6	4	1	1
E1544	0.07	6	4	1	1
E1544	0.07	6	4	1	1
E1544	0.07	6	4	1	1
E1544	0.07	6	4	1	1
E1544	0.07	6	4	1	1
E1544	0.07	6	4	1	1
E1544	0.07	6	4	1	1
E1544	0.08	7	1	1	1
E1544	0.08	7	1	1	1
E1544	0.08	7	1	1	1
E1544	0.08	7	1	1	1
E1544	0.08	7	1	1	1
E1544	0.08	7	1	1	1
E1544	0.08	7	1	1	1
E1544	0.08	7	1	1	1
E1544	0.08	7	1	1	1
E1544	0.08	7	2	1	1
E1544	0.08	7	2	1	1
E1544	0.08	7	2	1	1
E1544	0.08	7	3	1	1
E1544	0.08	7	3	1	1
E1544	0.08	7	3	1	1
E1544	0.08	7	3	1	1
E1544	0.08	7	3	1	1
E1544	0.08	7	3	1	1
E1544	0.08	7	3	1	1
E1544	0.08	7	3	1	1
E1544	0.08	7	3	1	1
E1544	0.08	7	3	1	1
E1544	0.08	7	3	1	1
E1544	0.08	7	3	1	1
E1544	0.08	7	3	1	1
E1544	0.08	7	3	1	1
E1544	0.08	7	3	1	1
E1544	0.08	7	4	1	1
E1544	0.08	7	4	1	1
E1544	0.08	7	4	1	1
E1544	0.08	7	4	1	1
E1544	0.08	7	4	1	1
E1544	0.08	7	4	1	1
E1544	0.08	7	4	1	1
E1544	0.08	7	4	1	1
E1544	0.08	7	4	1	1
E1544	0.08	7	4	1	1
E1544	0.09	8	1	1	1
E1544	0.09	8	2	1	1
E1544	0.09	8	3	1	1
E1544	0.09	8	3	1	1
E1544	0.09	8	4	1	1
E1544	0.09	8	4	1	1
E1544	0.1	9	4	1	1
E1549	0.03	2	2	1	1
E1549	0.03	2	2	1	1
E1549	0.03	2	2	1	1
E1549	0.03	2	2	1	1
E1549	0.04	3	1	1	1
E1549	0.04	3	1	1	1
E1549	0.04	3	1	1	1
E1549	0.04	3	1	1	1
E1549	0.04	3	1	1	1
E1549	0.04	3	1	1	1
E1549	0.04	3	1	1	1
E1549	0.04	3	1	1	1
E1549	0.04	3	1	1	1
E1549	0.04	3	1	1	1
E1549	0.04	3	2	1	1
E1549	0.04	3	2	1	1
E1549	0.04	3	2	1	1
E1549	0.04	3	2	1	1
E1549	0.04	3	2	1	1
E1549	0.04	3	2	1	1
E1549	0.04	3	2	1	1
E1549	0.04	3	2	1	1
E1549	0.04	3	2	1	1
E1549	0.04	3	2	1	1
E1549	0.04	3	2	1	1
E1549	0.04	3	2	1	1
E1549	0.04	3	2	1	1
E1549	0.04	3	2	1	1
E1549	0.04	3	3	1	1
E1549	0.04	3	3	1	1
E1549	0.04	3	3	1	1
E1549	0.04	3	3	1	1
E1549	0.04	3	3	1	1
E1549	0.04	3	3	1	1
E1549	0.04	3	3	1	1
E1549	0.04	3	3	1	1
E1549	0.04	3	3	1	1
E1549	0.04	3	3	1	1
E1549	0.04	3	3	1	1
E1549	0.04	3	4	1	1
E1549	0.04	3	4	1	1
E1549	0.04	3	4	1	1
E1549	0.04	3	4	1	1
E1549	0.04	3	4	1	1
E1549	0.04	3	4	1	1
E1549	0.05	4	1	1	1
E1549	0.05	4	1	1	1
E1549	0.05	4	1	1	1
E1549	0.05	4	1	1	1
E1549	0.05	4	1	1	1
E1549	0.05	4	1	1	1
E1549	0.05	4	1	1	1
E1549	0.05	4	1	1	1
E1549	0.05	4	1	1	1
E1549	0.05	4	1	1	1
E1549	0.05	4	1	1	1
E1549	0.05	4	1	1	1
E1549	0.05	4	2	1	1
E1549	0.05	4	2	1	1
E1549	0.05	4	2	1	1
E1549	0.05	4	3	1	1
E1549	0.05	4	3	1	1
E1549	0.05	4	3	1	1
E1549	0.05	4	3	1	1
E1549	0.05	4	3	1	1
E1549	0.05	4	3	1	1
E1549	0.05	4	3	1	1
E1549	0.05	4	3	1	1
E1549	0.05	4	3	1	1
E1549	0.05	4	3	1	1
E1549	0.05	4	3	1	1
E1549	0.05	4	4	1	1
E1549	0.05	4	4	1	1
E1549	0.05	4	4	1	1
E1549	0.05	4	4	1	1
E1549	0.05	4	4	1	1
E1549	0.05	4	4	1	1
E1549	0.05	4	4	1	1
E1549	0.05	4	4	1	1
E1549	0.05	4	4	1	1
E1549	0.05	4	4	1	1
E1549	0.05	4	4	1	1
E1549	0.05	4	4	1	1
E1549	0.06	5	1	1	1
E1549	0.06	5	1	1	1
E1549	0.06	5	4	1	1
E1549	0.06	5	4	1	1
E1549	0.08	7	2	1	1
E1549	0.09	8	2	1	1
E1549	0.09	8	3	1	1
E1549	0.09	8	4	1	1
E1549	0.09	8	4	1	1
E1549	0.1	9	1	1	1
E1549	0.1	9	4	1	1
E1549	0.11	10	4	1	1
E1549	0.12	11	3	1	1
E1549	0.13	12	2	1	1
E1549	0.13	12	4	1	1
E1549	0.14	13	2	1	1
E1549	0.15	14	3	1	1
E1550	0.04	3	1	1	1
E1550	0.04	3	1	1	1
E1550	0.04	3	1	1	1
E1550	0.04	3	1	1	1
E1550	0.04	3	1	1	1
E1550	0.04	3	1	1	1
E1550	0.04	3	2	1	1
E1550	0.04	3	2	1	1
E1550	0.04	3	2	1	1
E1550	0.04	3	2	1	1
E1550	0.04	3	2	1	1
E1550	0.04	3	3	1	1
E1550	0.04	3	3	1	1
E1550	0.04	3	4	1	1
E1550	0.04	3	4	1	1
E1550	0.04	3	4	1	1
E1550	0.05	4	1	1	1
E1550	0.05	4	1	1	1
E1550	0.05	4	1	1	1
E1550	0.05	4	1	1	1
E1550	0.05	4	1	1	1
E1550	0.05	4	1	1	1
E1550	0.05	4	1	1	1
E1550	0.05	4	1	1	1
E1550	0.05	4	1	1	1
E1550	0.05	4	1	1	1
E1550	0.05	4	1	1	1
E1550	0.05	4	1	1	1
E1550	0.05	4	1	1	1
E1550	0.05	4	1	1	1
E1550	0.05	4	2	1	1
E1550	0.05	4	2	1	1
E1550	0.05	4	2	1	1
E1550	0.05	4	2	1	1
E1550	0.05	4	2	1	1
E1550	0.05	4	2	1	1
E1550	0.05	4	2	1	1
E1550	0.05	4	3	1	1
E1550	0.05	4	3	1	1
E1550	0.05	4	3	1	1
E1550	0.05	4	3	1	1
E1550	0.05	4	3	1	1
E1550	0.05	4	3	1	1
E1550	0.05	4	3	1	1
E1550	0.05	4	3	1	1
E1550	0.05	4	3	1	1
E1550	0.05	4	3	1	1
E1550	0.05	4	3	1	1
E1550	0.05	4	4	1	1
E1550	0.05	4	4	1	1
E1550	0.05	4	4	1	1
E1550	0.05	4	4	1	1
E1550	0.05	4	4	1	1
E1550	0.05	4	4	1	1
E1550	0.05	4	4	1	1
E1550	0.05	4	4	1	1
E1550	0.05	4	4	1	1
E1550	0.05	4	4	1	1
E1550	0.05	4	4	1	1
E1550	0.06	5	1	1	1
E1550	0.06	5	1	1	1
E1550	0.06	5	1	1	1
E1550	0.06	5	1	1	1
E1550	0.06	5	1	1	1
E1550	0.06	5	2	1	1
E1550	0.06	5	2	1	1
E1550	0.06	5	2	1	1
E1550	0.06	5	2	1	1
E1550	0.06	5	2	1	1
E1550	0.06	5	2	1	1
E1550	0.06	5	2	1	1
E1550	0.06	5	2	1	1
E1550	0.06	5	2	1	1
E1550	0.06	5	2	1	1
E1550	0.06	5	3	1	1
E1550	0.06	5	3	1	1
E1550	0.06	5	3	1	1
E1550	0.06	5	3	1	1
E1550	0.06	5	3	1	1
E1550	0.06	5	3	1	1
E1550	0.06	5	3	1	1
E1550	0.06	5	3	1	1
E1550	0.06	5	3	1	1
E1550	0.06	5	4	1	1
E1550	0.06	5	4	1	1
E1550	0.06	5	4	1	1
E1550	0.06	5	4	1	1
E1550	0.06	5	4	1	1
E1550	0.06	5	4	1	1
E1550	0.06	5	4	1	1
E1550	0.07	6	2	1	1
E1550	0.07	6	2	1	1
E1550	0.07	6	2	1	1
E1550	0.07	6	3	1	1
E1550	0.07	6	3	1	1
E1550	0.07	6	3	1	1
E1550	0.07	6	4	1	1
E1550	0.07	6	4	1	1
E1550	0.07	6	4	1	1
E1550	0.07	6	4	1	1
E1551	0.03	2	3	1	1
E1551	0.04	3	1	1	1
E1551	0.04	3	2	1	1
E1551	0.04	3	3	1	1
E1551	0.04	3	3	1	1
E1551	0.05	4	1	1	1
E1551	0.05	4	1	1	1
E1551	0.05	4	1	1	1
E1551	0.05	4	1	1	1
E1551	0.05	4	1	1	1
E1551	0.05	4	1	1	1
E1551	0.05	4	1	1	1
E1551	0.05	4	1	1	1
E1551	0.05	4	1	1	1
E1551	0.05	4	1	1	1
E1551	0.05	4	1	1	1
E1551	0.05	4	1	1	1
E1551	0.05	4	2	1	1
E1551	0.05	4	2	1	1
E1551	0.05	4	2	1	1
E1551	0.05	4	2	1	1
E1551	0.05	4	2	1	1
E1551	0.05	4	2	1	1
E1551	0.05	4	2	1	1
E1551	0.05	4	3	1	1
E1551	0.05	4	3	1	1
E1551	0.05	4	3	1	1
E1551	0.05	4	3	1	1
E1551	0.05	4	3	1	1
E1551	0.05	4	3	1	1
E1551	0.05	4	3	1	1
E1551	0.05	4	3	1	1
E1551	0.05	4	3	1	1
E1551	0.05	4	3	1	1
E1551	0.05	4	4	1	1
E1551	0.06	5	1	1	1
E1551	0.06	5	1	1	1
E1551	0.06	5	1	1	1
E1551	0.06	5	1	1	1
E1551	0.06	5	1	1	1
E1551	0.06	5	1	1	1
E1551	0.06	5	1	1	1
E1551	0.06	5	1	1	1
E1551	0.06	5	2	1	1
E1551	0.06	5	2	1	1
E1551	0.06	5	2	1	1
E1551	0.06	5	2	1	1
E1551	0.06	5	2	1	1
E1551	0.06	5	2	1	1
E1551	0.06	5	2	1	1
E1551	0.06	5	2	1	1
E1551	0.06	5	2	1	1
E1551	0.06	5	2	1	1
E1551	0.06	5	2	1	1
E1551	0.06	5	2	1	1
E1551	0.06	5	2	1	1
E1551	0.06	5	2	1	1
E1551	0.06	5	2	1	1
E1551	0.06	5	3	1	1
E1551	0.06	5	3	1	1
E1551	0.06	5	3	1	1
E1551	0.06	5	3	1	1
E1551	0.06	5	3	1	1
E1551	0.06	5	3	1	1
E1551	0.06	5	3	1	1
E1551	0.06	5	3	1	1
E1551	0.06	5	3	1	1
E1551	0.06	5	3	1	1
E1551	0.06	5	3	1	1
E1551	0.06	5	3	1	1
E1551	0.06	5	4	1	1
E1551	0.06	5	4	1	1
E1551	0.06	5	4	1	1
E1551	0.06	5	4	1	1
E1551	0.06	5	4	1	1
E1551	0.06	5	4	1	1
E1551	0.06	5	4	1	1
E1551	0.06	5	4	1	1
E1551	0.06	5	4	1	1
E1551	0.06	5	4	1	1
E1551	0.06	5	4	1	1
E1551	0.06	5	4	1	1
E1551	0.06	5	4	1	1
E1551	0.06	5	4	1	1
E1551	0.06	5	4	1	1
E1551	0.06	5	4	1	1
E1551	0.06	5	4	1	1
E1551	0.07	6	1	1	1
E1551	0.07	6	1	1	1
E1551	0.07	6	1	1	1
E1551	0.07	6	1	1	1
E1551	0.07	6	2	1	1
E1551	0.07	6	2	1	1
E1551	0.07	6	4	1	1
E1551	0.07	6	4	1	1
E1551	0.07	6	4	1	1
E1551	0.07	6	4	1	1
E1551	0.07	6	4	1	1
E1551	0.07	6	4	1	1
E1551	0.08	7	4	1	1
E1552	0.04	3	1	1	1
E1552	0.04	3	1	1	1
E1552	0.04	3	1	1	1
E1552	0.04	3	2	1	1
E1552	0.04	3	3	1	1
E1552	0.04	3	3	1	1
E1552	0.04	3	3	1	1
E1552	0.04	3	4	1	1
E1552	0.04	3	4	1	1
E1552	0.05	4	1	1	1
E1552	0.05	4	1	1	1
E1552	0.05	4	1	1	1
E1552	0.05	4	1	1	1
E1552	0.05	4	1	1	1
E1552	0.05	4	1	1	1
E1552	0.05	4	1	1	1
E1552	0.05	4	1	1	1
E1552	0.05	4	1	1	1
E1552	0.05	4	1	1	1
E1552	0.05	4	2	1	1
E1552	0.05	4	2	1	1
E1552	0.05	4	2	1	1
E1552	0.05	4	2	1	1
E1552	0.05	4	2	1	1
E1552	0.05	4	2	1	1
E1552	0.05	4	2	1	1
E1552	0.05	4	2	1	1
E1552	0.05	4	2	1	1
E1552	0.05	4	2	1	1
E1552	0.05	4	2	1	1
E1552	0.05	4	2	1	1
E1552	0.05	4	2	1	1
E1552	0.05	4	2	1	1
E1552	0.05	4	2	1	1
E1552	0.05	4	2	1	1
E1552	0.05	4	2	1	1
E1552	0.05	4	2	1	1
E1552	0.05	4	3	1	1
E1552	0.05	4	3	1	1
E1552	0.05	4	3	1	1
E1552	0.05	4	3	1	1
E1552	0.05	4	3	1	1
E1552	0.05	4	3	1	1
E1552	0.05	4	3	1	1
E1552	0.05	4	3	1	1
E1552	0.05	4	3	1	1
E1552	0.05	4	3	1	1
E1552	0.05	4	3	1	1
E1552	0.05	4	3	1	1
E1552	0.05	4	3	1	1
E1552	0.05	4	3	1	1
E1552	0.05	4	3	1	1
E1552	0.05	4	4	1	1
E1552	0.05	4	4	1	1
E1552	0.05	4	4	1	1
E1552	0.05	4	4	1	1
E1552	0.05	4	4	1	1
E1552	0.05	4	4	1	1
E1552	0.05	4	4	1	1
E1552	0.05	4	4	1	1
E1552	0.05	4	4	1	1
E1552	0.05	4	4	1	1
E1552	0.05	4	4	1	1
E1552	0.05	4	4	1	1
E1552	0.05	4	4	1	1
E1552	0.05	4	4	1	1
E1552	0.05	4	4	1	1
E1552	0.05	4	4	1	1
E1552	0.05	4	4	1	1
E1552	0.05	4	4	1	1
E1552	0.06	5	1	1	1
E1552	0.06	5	1	1	1
E1552	0.06	5	1	1	1
E1552	0.06	5	1	1	1
E1552	0.06	5	1	1	1
E1552	0.06	5	1	1	1
E1552	0.06	5	1	1	1
E1552	0.06	5	1	1	1
E1552	0.06	5	1	1	1
E1552	0.06	5	1	1	1
E1552	0.06	5	1	1	1
E1552	0.06	5	1	1	1
E1552	0.06	5	2	1	1
E1552	0.06	5	2	1	1
E1552	0.06	5	2	1	1
E1552	0.06	5	2	1	1
E1552	0.06	5	3	1	1
E1552	0.06	5	3	1	1
E1552	0.06	5	3	1	1
E1552	0.06	5	3	1	1
E1552	0.06	5	3	1	1
E1552	0.06	5	3	1	1
E1552	0.06	5	3	1	1
E1552	0.06	5	4	1	1
E1552	0.06	5	4	1	1
E1552	0.06	5	4	1	1
E1552	0.06	5	4	1	1
E1552	0.06	5	4	1	1
E1552	0.07	6	2	1	1
E1552	0.07	6	2	1	1
E1554	0.02	1	1	1	1
E1554	0.03	2	1	1	1
E1554	0.03	2	1	1	1
E1554	0.03	2	1	1	1
E1554	0.03	2	1	1	1
E1554	0.03	2	1	1	1
E1554	0.03	2	2	1	1
E1554	0.03	2	3	1	1
E1554	0.03	2	3	1	1
E1554	0.04	3	1	1	1
E1554	0.04	3	1	1	1
E1554	0.04	3	1	1	1
E1554	0.04	3	1	1	1
E1554	0.04	3	1	1	1
E1554	0.04	3	2	1	1
E1554	0.04	3	2	1	1
E1554	0.04	3	2	1	1
E1554	0.04	3	2	1	1
E1554	0.04	3	2	1	1
E1554	0.04	3	2	1	1
E1554	0.04	3	3	1	1
E1554	0.04	3	4	1	1
E1554	0.04	3	4	1	1
E1554	0.04	3	4	1	1
E1554	0.05	4	1	1	1
E1554	0.05	4	1	1	1
E1554	0.05	4	1	1	1
E1554	0.05	4	1	1	1
E1554	0.05	4	1	1	1
E1554	0.05	4	1	1	1
E1554	0.05	4	1	1	1
E1554	0.05	4	1	1	1
E1554	0.05	4	2	1	1
E1554	0.05	4	2	1	1
E1554	0.05	4	2	1	1
E1554	0.05	4	2	1	1
E1554	0.05	4	2	1	1
E1554	0.05	4	3	1	1
E1554	0.05	4	3	1	1
E1554	0.05	4	3	1	1
E1554	0.05	4	3	1	1
E1554	0.05	4	3	1	1
E1554	0.05	4	4	1	1
E1554	0.05	4	4	1	1
E1554	0.05	4	4	1	1
E1554	0.05	4	4	1	1
E1554	0.05	4	4	1	1
E1554	0.05	4	4	1	1
E1554	0.06	5	1	1	1
E1554	0.06	5	1	1	1
E1554	0.06	5	1	1	1
E1554	0.06	5	1	1	1
E1554	0.06	5	1	1	1
E1554	0.06	5	2	1	1
E1554	0.06	5	2	1	1
E1554	0.06	5	2	1	1
E1554	0.06	5	2	1	1
E1554	0.06	5	2	1	1
E1554	0.06	5	2	1	1
E1554	0.06	5	2	1	1
E1554	0.06	5	2	1	1
E1554	0.06	5	2	1	1
E1554	0.06	5	3	1	1
E1554	0.06	5	3	1	1
E1554	0.06	5	3	1	1
E1554	0.06	5	3	1	1
E1554	0.06	5	3	1	1
E1554	0.06	5	3	1	1
E1554	0.06	5	3	1	1
E1554	0.06	5	3	1	1
E1554	0.06	5	3	1	1
E1554	0.06	5	3	1	1
E1554	0.06	5	3	1	1
E1554	0.06	5	4	1	1
E1554	0.06	5	4	1	1
E1554	0.06	5	4	1	1
E1554	0.06	5	4	1	1
E1554	0.06	5	4	1	1
E1554	0.06	5	4	1	1
E1554	0.06	5	4	1	1
E1554	0.06	5	4	1	1
E1554	0.06	5	4	1	1
E1554	0.06	5	4	1	1
E1554	0.06	5	4	1	1
E1554	0.06	5	4	1	1
E1554	0.07	6	1	1	1
E1554	0.07	6	2	1	1
E1554	0.07	6	2	1	1
E1554	0.07	6	2	1	1
E1554	0.07	6	3	1	1
E1554	0.07	6	3	1	1
E1554	0.07	6	3	1	1
E1554	0.07	6	3	1	1
E1554	0.07	6	4	1	1
E1554	0.07	6	4	1	1
E1554	0.07	6	4	1	1
E1554	0.07	6	4	1	1
E1554	0.08	7	2	1	1
E1554	0.08	7	3	1	1
E1554	0.08	7	3	1	1
E1556	0.02	1	1	1	1
E1556	0.02	1	1	1	1
E1556	0.02	1	1	1	1
E1556	0.02	1	1	1	1
E1556	0.02	1	2	1	1
E1556	0.02	1	2	1	1
E1556	0.02	1	2	1	1
E1556	0.03	2	1	1	1
E1556	0.03	2	1	1	1
E1556	0.03	2	1	1	1
E1556	0.03	2	1	1	1
E1556	0.03	2	1	1	1
E1556	0.03	2	1	1	1
E1556	0.03	2	1	1	1
E1556	0.03	2	1	1	1
E1556	0.03	2	1	1	1
E1556	0.03	2	1	1	1
E1556	0.03	2	1	1	1
E1556	0.03	2	1	1	1
E1556	0.03	2	1	1	1
E1556	0.03	2	1	1	1
E1556	0.03	2	1	1	1
E1556	0.03	2	1	1	1
E1556	0.03	2	2	1	1
E1556	0.03	2	2	1	1
E1556	0.03	2	2	1	1
E1556	0.03	2	2	1	1
E1556	0.03	2	2	1	1
E1556	0.03	2	2	1	1
E1556	0.03	2	2	1	1
E1556	0.03	2	2	1	1
E1556	0.03	2	2	1	1
E1556	0.03	2	2	1	1
E1556	0.03	2	2	1	1
E1556	0.03	2	2	1	1
E1556	0.03	2	2	1	1
E1556	0.03	2	2	1	1
E1556	0.03	2	2	1	1
E1556	0.03	2	2	1	1
E1556	0.03	2	2	1	1
E1556	0.03	2	2	1	1
E1556	0.03	2	2	1	1
E1556	0.03	2	3	1	1
E1556	0.03	2	3	1	1
E1556	0.03	2	3	1	1
E1556	0.03	2	3	1	1
E1556	0.03	2	3	1	1
E1556	0.03	2	3	1	1
E1556	0.03	2	3	1	1
E1556	0.03	2	3	1	1
E1556	0.03	2	3	1	1
E1556	0.03	2	3	1	1
E1556	0.03	2	3	1	1
E1556	0.03	2	3	1	1
E1556	0.03	2	3	1	1
E1556	0.03	2	3	1	1
E1556	0.03	2	3	1	1
E1556	0.03	2	3	1	1
E1556	0.03	2	3	1	1
E1556	0.03	2	3	1	1
E1556	0.03	2	4	1	1
E1556	0.03	2	4	1	1
E1556	0.03	2	4	1	1
E1556	0.03	2	4	1	1
E1556	0.03	2	4	1	1
E1556	0.03	2	4	1	1
E1556	0.03	2	4	1	1
E1556	0.03	2	4	1	1
E1556	0.03	2	4	1	1
E1556	0.03	2	4	1	1
E1556	0.03	2	4	1	1
E1556	0.03	2	4	1	1
E1556	0.03	2	4	1	1
E1556	0.03	2	4	1	1
E1556	0.03	2	4	1	1
E1556	0.03	2	4	1	1
E1556	0.03	2	4	1	1
E1556	0.04	3	1	1	1
E1556	0.04	3	1	1	1
E1556	0.04	3	1	1	1
E1556	0.04	3	1	1	1
E1556	0.04	3	1	1	1
E1556	0.04	3	2	1	1
E1556	0.04	3	2	1	1
E1556	0.04	3	2	1	1
E1556	0.04	3	3	1	1
E1556	0.04	3	3	1	1
E1556	0.04	3	3	1	1
E1556	0.04	3	3	1	1
E1556	0.04	3	3	1	1
E1556	0.04	3	3	1	1
E1556	0.04	3	3	1	1
E1556	0.04	3	4	1	1
E1556	0.04	3	4	1	1
E1556	0.04	3	4	1	1
E1556	0.04	3	4	1	1
E1556	0.04	3	4	1	1
E1556	0.04	3	4	1	1
E1556	0.04	3	4	1	1
E1556	0.04	3	4	1	1
E1562	0.03	2	4	1	1
E1562	0.04	3	1	1	1
E1562	0.04	3	1	1	1
E1562	0.04	3	1	1	1
E1562	0.04	3	1	1	1
E1562	0.04	3	2	1	1
E1562	0.04	3	3	1	1
E1562	0.04	3	3	1	1
E1562	0.04	3	3	1	1
E1562	0.04	3	4	1	1
E1562	0.04	3	4	1	1
E1562	0.04	3	4	1	1
E1562	0.04	3	4	1	1
E1562	0.04	3	4	1	1
E1562	0.04	3	4	1	1
E1562	0.04	3	4	1	1
E1562	0.05	4	1	1	1
E1562	0.05	4	1	1	1
E1562	0.05	4	1	1	1
E1562	0.05	4	1	1	1
E1562	0.05	4	1	1	1
E1562	0.05	4	1	1	1
E1562	0.05	4	1	1	1
E1562	0.05	4	1	1	1
E1562	0.05	4	1	1	1
E1562	0.05	4	1	1	1
E1562	0.05	4	1	1	1
E1562	0.05	4	2	1	1
E1562	0.05	4	2	1	1
E1562	0.05	4	2	1	1
E1562	0.05	4	2	1	1
E1562	0.05	4	2	1	1
E1562	0.05	4	2	1	1
E1562	0.05	4	2	1	1
E1562	0.05	4	2	1	1
E1562	0.05	4	2	1	1
E1562	0.05	4	2	1	1
E1562	0.05	4	2	1	1
E1562	0.05	4	3	1	1
E1562	0.05	4	3	1	1
E1562	0.05	4	3	1	1
E1562	0.05	4	3	1	1
E1562	0.05	4	3	1	1
E1562	0.05	4	3	1	1
E1562	0.05	4	3	1	1
E1562	0.05	4	3	1	1
E1562	0.05	4	4	1	1
E1562	0.05	4	4	1	1
E1562	0.05	4	4	1	1
E1562	0.05	4	4	1	1
E1562	0.05	4	4	1	1
E1562	0.06	5	1	1	1
E1562	0.06	5	1	1	1
E1562	0.06	5	1	1	1
E1562	0.06	5	1	1	1
E1562	0.06	5	1	1	1
E1562	0.06	5	1	1	1
E1562	0.06	5	1	1	1
E1562	0.06	5	1	1	1
E1562	0.06	5	2	1	1
E1562	0.06	5	2	1	1
E1562	0.06	5	2	1	1
E1562	0.06	5	2	1	1
E1562	0.06	5	2	1	1
E1562	0.06	5	2	1	1
E1562	0.06	5	2	1	1
E1562	0.06	5	2	1	1
E1562	0.06	5	2	1	1
E1562	0.06	5	3	1	1
E1562	0.06	5	3	1	1
E1562	0.06	5	3	1	1
E1562	0.06	5	3	1	1
E1562	0.06	5	3	1	1
E1562	0.06	5	3	1	1
E1562	0.06	5	3	1	1
E1562	0.06	5	4	1	1
E1562	0.06	5	4	1	1
E1562	0.06	5	4	1	1
E1562	0.06	5	4	1	1
E1562	0.06	5	4	1	1
E1562	0.06	5	4	1	1
E1562	0.06	5	4	1	1
E1562	0.06	5	4	1	1
E1562	0.06	5	4	1	1
E1562	0.06	5	4	1	1
E1562	0.07	6	1	1	1
E1562	0.07	6	1	1	1
E1562	0.07	6	2	1	1
E1562	0.07	6	2	1	1
E1562	0.07	6	2	1	1
E1562	0.07	6	2	1	1
E1562	0.07	6	3	1	1
E1562	0.07	6	3	1	1
E1562	0.07	6	3	1	1
E1562	0.07	6	3	1	1
E1562	0.07	6	3	1	1
E1562	0.07	6	3	1	1
E1562	0.07	6	3	1	1
E1562	0.07	6	4	1	1
E1562	0.07	6	4	1	1
E1566	0.046	4	1	1	1
E1566	0.049	4	1	1	1
E1566	0.049	4	1	1	1
E1566	0.05	4	4	1	1
E1566	0.05	4	5	1	1
E1566	0.052	4	5	1	1
E1566	0.053	4	3	1	1
E1566	0.054	4	3	1	1
E1566	0.055	4	5	1	1
E1566	0.055	4	5	1	1
E1566	0.057	5	5	1	1
E1566	0.058	5	1	1	1
E1566	0.058	5	1	1	1
E1566	0.058	5	4	1	1
E1566	0.058	5	5	1	1
E1566	0.059	5	3	1	1
E1566	0.059	5	4	1	1
E1566	0.059	5	4	1	1
E1566	0.059	5	5	1	1
E1566	0.059	5	5	1	1
E1566	0.06	5	1	1	1
E1566	0.06	5	1	1	1
E1566	0.06	5	3	1	1
E1566	0.06	5	3	1	1
E1566	0.06	5	5	1	1
E1566	0.06	5	5	1	1
E1566	0.061	5	3	1	1
E1566	0.061	5	4	1	1
E1566	0.061	5	5	1	1
E1566	0.061	5	5	1	1
E1566	0.062	5	3	1	1
E1566	0.062	5	4	1	1
E1566	0.062	5	4	1	1
E1566	0.062	5	4	1	1
E1566	0.062	5	5	1	1
E1566	0.062	5	5	1	1
E1566	0.063	5	1	1	1
E1566	0.063	5	1	1	1
E1566	0.063	5	1	1	1
E1566	0.063	5	3	1	1
E1566	0.063	5	4	1	1
E1566	0.063	5	5	1	1
E1566	0.064	5	3	1	1
E1566	0.064	5	3	1	1
E1566	0.064	5	4	1	1
E1566	0.064	5	4	1	1
E1566	0.064	5	5	1	1
E1566	0.064	5	5	1	1
E1566	0.065	5	1	1	1
E1566	0.065	5	1	1	1
E1566	0.065	5	1	1	1
E1566	0.065	5	3	1	1
E1566	0.065	5	3	1	1
E1566	0.065	5	3	1	1
E1566	0.065	5	4	1	1
E1566	0.065	5	5	1	1
E1566	0.065	5	5	1	1
E1566	0.065	5	5	1	1
E1566	0.066	6	1	1	1
E1566	0.066	6	1	1	1
E1566	0.067	6	1	1	1
E1566	0.067	6	3	1	1
E1566	0.067	6	3	1	1
E1566	0.067	6	4	1	1
E1566	0.067	6	4	1	1
E1566	0.067	6	4	1	1
E1566	0.067	6	5	1	1
E1566	0.068	6	1	1	1
E1566	0.068	6	4	1	1
E1566	0.068	6	4	1	1
E1566	0.068	6	4	1	1
E1566	0.069	6	1	1	1
E1566	0.069	6	1	1	1
E1566	0.069	6	3	1	1
E1566	0.069	6	3	1	1
E1566	0.069	6	3	1	1
E1566	0.069	6	3	1	1
E1566	0.069	6	4	1	1
E1566	0.07	6	3	1	1
E1566	0.07	6	5	1	1
E1566	0.07	6	5	1	1
E1566	0.071	6	3	1	1
E1566	0.071	6	4	1	1
E1566	0.071	6	5	1	1
E1566	0.072	6	1	1	1
E1566	0.072	6	3	1	1
E1566	0.072	6	3	1	1
E1566	0.073	6	1	1	1
E1566	0.073	6	4	1	1
E1566	0.074	6	1	1	1
E1566	0.074	6	4	1	1
E1566	0.074	6	5	1	1
E1566	0.075	6	1	1	1
E1566	0.075	6	4	1	1
E1566	0.076	7	1	1	1
E1566	0.076	7	3	1	1
E1566	0.078	7	1	1	1
E1566	0.079	7	3	1	1
E1566	0.081	7	4	1	1
E1566	0.083	7	4	1	1
E1567	0.018	1	2	1	1
E1567	0.021	1	2	1	1
E1567	0.021	1	3	1	1
E1567	0.023	1	2	1	1
E1567	0.025	1	4	1	1
E1567	0.028	2	3	1	1
E1567	0.03	2	3	1	1
E1567	0.03	2	3	1	1
E1567	0.031	2	2	1	1
E1567	0.031	2	2	1	1
E1567	0.032	2	4	1	1
E1567	0.032	2	4	1	1
E1567	0.034	2	2	1	1
E1567	0.034	2	3	1	1
E1567	0.035	2	3	1	1
E1567	0.035	2	4	1	1
E1567	0.036	3	5	1	1
E1567	0.037	3	3	1	1
E1567	0.037	3	3	1	1
E1567	0.037	3	4	1	1
E1567	0.037	3	4	1	1
E1567	0.039	3	3	1	1
E1567	0.039	3	4	1	1
E1567	0.04	3	3	1	1
E1567	0.04	3	5	1	1
E1567	0.041	3	1	1	1
E1567	0.041	3	4	1	1
E1567	0.042	3	3	1	1
E1567	0.042	3	4	1	1
E1567	0.042	3	5	1	1
E1567	0.042	3	5	1	1
E1567	0.043	3	2	1	1
E1567	0.043	3	2	1	1
E1567	0.043	3	4	1	1
E1567	0.044	3	3	1	1
E1567	0.045	3	4	1	1
E1567	0.045	3	5	1	1
E1567	0.046	4	2	1	1
E1567	0.046	4	4	1	1
E1567	0.046	4	5	1	1
E1567	0.047	4	5	1	1
E1567	0.048	4	2	1	1
E1567	0.048	4	3	1	1
E1567	0.048	4	4	1	1
E1567	0.05	4	3	1	1
E1567	0.05	4	3	1	1
E1567	0.05	4	4	1	1
E1567	0.05	4	5	1	1
E1567	0.052	4	3	1	1
E1567	0.052	4	3	1	1
E1567	0.052	4	4	1	1
E1567	0.052	4	5	1	1
E1567	0.052	4	5	1	1
E1567	0.053	4	1	1	1
E1567	0.053	4	2	1	1
E1567	0.054	4	1	1	1
E1567	0.054	4	4	1	1
E1567	0.055	4	1	1	1
E1567	0.055	4	2	1	1
E1567	0.055	4	2	1	1
E1567	0.055	4	5	1	1
E1567	0.056	5	1	1	1
E1567	0.056	5	2	1	1
E1567	0.056	5	4	1	1
E1567	0.056	5	5	1	1
E1567	0.056	5	5	1	1
E1567	0.057	5	3	1	1
E1567	0.057	5	5	1	1
E1567	0.058	5	2	1	1
E1567	0.058	5	5	1	1
E1567	0.059	5	1	1	1
E1567	0.059	5	3	1	1
E1567	0.059	5	4	1	1
E1567	0.059	5	4	1	1
E1567	0.059	5	5	1	1
E1567	0.06	5	2	1	1
E1567	0.061	5	1	1	1
E1567	0.061	5	1	1	1
E1567	0.061	5	3	1	1
E1567	0.061	5	4	1	1
E1567	0.062	5	1	1	1
E1567	0.063	5	2	1	1
E1567	0.064	5	1	1	1
E1567	0.064	5	1	1	1
E1567	0.064	5	2	1	1
E1567	0.064	5	5	1	1
E1567	0.065	5	1	1	1
E1567	0.065	5	5	1	1
E1567	0.066	6	1	1	1
E1567	0.066	6	1	1	1
E1567	0.067	6	1	1	1
E1567	0.067	6	2	1	1
E1567	0.068	6	5	1	1
E1567	0.069	6	1	1	1
E1567	0.069	6	1	1	1
E1567	0.069	6	1	1	1
E1567	0.071	6	5	1	1
E1567	0.074	6	2	1	1
E1567	0.078	7	1	1	1
E1567	0.078	7	1	1	1
E1573	0.04	3	1	1	1
E1573	0.04	3	1	1	1
E1573	0.04	3	1	1	1
E1573	0.04	3	1	1	1
E1573	0.04	3	2	1	1
E1573	0.04	3	4	1	1
E1573	0.04	3	4	1	1
E1573	0.05	4	1	1	1
E1573	0.05	4	1	1	1
E1573	0.05	4	1	1	1
E1573	0.05	4	2	1	1
E1573	0.05	4	2	1	1
E1573	0.05	4	3	1	1
E1573	0.05	4	3	1	1
E1573	0.05	4	3	1	1
E1573	0.05	4	3	1	1
E1573	0.05	4	3	1	1
E1573	0.05	4	4	1	1
E1573	0.05	4	4	1	1
E1573	0.05	4	4	1	1
E1573	0.05	4	4	1	1
E1573	0.06	5	1	1	1
E1573	0.06	5	1	1	1
E1573	0.06	5	2	1	1
E1573	0.06	5	2	1	1
E1573	0.06	5	2	1	1
E1573	0.06	5	2	1	1
E1573	0.06	5	2	1	1
E1573	0.06	5	2	1	1
E1573	0.06	5	2	1	1
E1573	0.06	5	3	1	1
E1573	0.06	5	3	1	1
E1573	0.06	5	3	1	1
E1573	0.06	5	3	1	1
E1573	0.06	5	3	1	1
E1573	0.06	5	3	1	1
E1573	0.06	5	4	1	1
E1573	0.06	5	4	1	1
E1573	0.06	5	4	1	1
E1573	0.06	5	4	1	1
E1573	0.06	5	4	1	1
E1573	0.06	5	4	1	1
E1573	0.06	5	4	1	1
E1573	0.07	6	1	1	1
E1573	0.07	6	1	1	1
E1573	0.07	6	1	1	1
E1573	0.07	6	1	1	1
E1573	0.07	6	1	1	1
E1573	0.07	6	2	1	1
E1573	0.07	6	2	1	1
E1573	0.07	6	2	1	1
E1573	0.07	6	2	1	1
E1573	0.07	6	2	1	1
E1573	0.07	6	2	1	1
E1573	0.07	6	2	1	1
E1573	0.07	6	2	1	1
E1573	0.07	6	2	1	1
E1573	0.07	6	2	1	1
E1573	0.07	6	3	1	1
E1573	0.07	6	3	1	1
E1573	0.07	6	3	1	1
E1573	0.07	6	3	1	1
E1573	0.07	6	4	1	1
E1573	0.07	6	4	1	1
E1573	0.07	6	4	1	1
E1573	0.07	6	4	1	1
E1573	0.08	7	1	1	1
E1573	0.08	7	1	1	1
E1573	0.08	7	1	1	1
E1573	0.08	7	1	1	1
E1573	0.08	7	1	1	1
E1573	0.08	7	1	1	1
E1573	0.08	7	1	1	1
E1573	0.08	7	1	1	1
E1573	0.08	7	1	1	1
E1573	0.08	7	2	1	1
E1573	0.08	7	2	1	1
E1573	0.08	7	2	1	1
E1573	0.08	7	2	1	1
E1573	0.08	7	2	1	1
E1573	0.08	7	3	1	1
E1573	0.08	7	3	1	1
E1573	0.08	7	3	1	1
E1573	0.08	7	3	1	1
E1573	0.08	7	3	1	1
E1573	0.08	7	4	1	1
E1573	0.08	7	4	1	1
E1573	0.08	7	4	1	1
E1573	0.08	7	4	1	1
E1573	0.08	7	4	1	1
E1573	0.08	7	4	1	1
E1573	0.08	7	4	1	1
E1573	0.09	8	1	1	1
E1573	0.09	8	1	1	1
E1573	0.09	8	3	1	1
E1573	0.09	8	3	1	1
E1573	0.09	8	3	1	1
E1573	0.09	8	3	1	1
E1573	0.09	8	3	1	1
E1573	0.09	8	4	1	1
E1580	0.03	2	2	1	1
E1580	0.04	3	1	1	1
E1580	0.04	3	1	1	1
E1580	0.04	3	1	1	1
E1580	0.04	3	1	1	1
E1580	0.04	3	1	1	1
E1580	0.04	3	2	1	1
E1580	0.04	3	2	1	1
E1580	0.04	3	4	1	1
E1580	0.04	3	5	1	1
E1580	0.04	3	5	1	1
E1580	0.05	4	1	1	1
E1580	0.05	4	1	1	1
E1580	0.05	4	1	1	1
E1580	0.05	4	1	1	1
E1580	0.05	4	1	1	1
E1580	0.05	4	1	1	1
E1580	0.05	4	1	1	1
E1580	0.05	4	2	1	1
E1580	0.05	4	2	1	1
E1580	0.05	4	2	1	1
E1580	0.05	4	4	1	1
E1580	0.05	4	4	1	1
E1580	0.05	4	4	1	1
E1580	0.05	4	4	1	1
E1580	0.05	4	4	1	1
E1580	0.05	4	4	1	1
E1580	0.05	4	4	1	1
E1580	0.05	4	4	1	1
E1580	0.05	4	4	1	1
E1580	0.05	4	4	1	1
E1580	0.05	4	4	1	1
E1580	0.05	4	4	1	1
E1580	0.05	4	4	1	1
E1580	0.05	4	4	1	1
E1580	0.05	4	5	1	1
E1580	0.05	4	5	1	1
E1580	0.05	4	5	1	1
E1580	0.05	4	5	1	1
E1580	0.05	4	5	1	1
E1580	0.05	4	5	1	1
E1580	0.05	4	5	1	1
E1580	0.06	5	1	1	1
E1580	0.06	5	1	1	1
E1580	0.06	5	1	1	1
E1580	0.06	5	1	1	1
E1580	0.06	5	1	1	1
E1580	0.06	5	1	1	1
E1580	0.06	5	1	1	1
E1580	0.06	5	1	1	1
E1580	0.06	5	1	1	1
E1580	0.06	5	2	1	1
E1580	0.06	5	2	1	1
E1580	0.06	5	2	1	1
E1580	0.06	5	2	1	1
E1580	0.06	5	2	1	1
E1580	0.06	5	2	1	1
E1580	0.06	5	2	1	1
E1580	0.06	5	2	1	1
E1580	0.06	5	4	1	1
E1580	0.06	5	4	1	1
E1580	0.06	5	4	1	1
E1580	0.06	5	4	1	1
E1580	0.06	5	4	1	1
E1580	0.06	5	4	1	1
E1580	0.06	5	4	1	1
E1580	0.06	5	5	1	1
E1580	0.06	5	5	1	1
E1580	0.06	5	5	1	1
E1580	0.06	5	5	1	1
E1580	0.06	5	5	1	1
E1580	0.06	5	5	1	1
E1580	0.06	5	5	1	1
E1580	0.06	5	5	1	1
E1580	0.06	5	5	1	1
E1580	0.06	5	5	1	1
E1580	0.06	5	5	1	1
E1580	0.06	5	5	1	1
E1580	0.06	5	5	1	1
E1580	0.06	5	5	1	1
E1580	0.06	5	5	1	1
E1580	0.07	6	1	1	1
E1580	0.07	6	1	1	1
E1580	0.07	6	1	1	1
E1580	0.07	6	1	1	1
E1580	0.07	6	2	1	1
E1580	0.07	6	2	1	1
E1580	0.07	6	2	1	1
E1580	0.07	6	2	1	1
E1580	0.07	6	2	1	1
E1580	0.07	6	2	1	1
E1580	0.07	6	2	1	1
E1580	0.07	6	2	1	1
E1580	0.07	6	4	1	1
E1580	0.07	6	4	1	1
E1580	0.07	6	4	1	1
E1580	0.07	6	5	1	1
E1580	0.08	7	2	1	1
E1580	0.08	7	2	1	1
E1580	0.08	7	2	1	1
E1583	0.04	3	5	1	1
E1583	0.05	4	1	1	1
E1583	0.05	4	1	1	1
E1583	0.05	4	1	1	1
E1583	0.05	4	1	1	1
E1583	0.05	4	1	1	1
E1583	0.05	4	1	1	1
E1583	0.05	4	1	1	1
E1583	0.05	4	1	1	1
E1583	0.05	4	2	1	1
E1583	0.05	4	4	1	1
E1583	0.05	4	4	1	1
E1583	0.05	4	4	1	1
E1583	0.05	4	5	1	1
E1583	0.05	4	5	1	1
E1583	0.05	4	5	1	1
E1583	0.05	4	5	1	1
E1583	0.05	4	5	1	1
E1583	0.06	5	1	1	1
E1583	0.06	5	1	1	1
E1583	0.06	5	1	1	1
E1583	0.06	5	1	1	1
E1583	0.06	5	1	1	1
E1583	0.06	5	1	1	1
E1583	0.06	5	1	1	1
E1583	0.06	5	1	1	1
E1583	0.06	5	2	1	1
E1583	0.06	5	2	1	1
E1583	0.06	5	2	1	1
E1583	0.06	5	2	1	1
E1583	0.06	5	2	1	1
E1583	0.06	5	2	1	1
E1583	0.06	5	2	1	1
E1583	0.06	5	2	1	1
E1583	0.06	5	2	1	1
E1583	0.06	5	2	1	1
E1583	0.06	5	4	1	1
E1583	0.06	5	4	1	1
E1583	0.06	5	4	1	1
E1583	0.06	5	4	1	1
E1583	0.06	5	4	1	1
E1583	0.06	5	4	1	1
E1583	0.06	5	4	1	1
E1583	0.06	5	5	1	1
E1583	0.06	5	5	1	1
E1583	0.06	5	5	1	1
E1583	0.06	5	5	1	1
E1583	0.06	5	5	1	1
E1583	0.06	5	5	1	1
E1583	0.06	5	5	1	1
E1583	0.06	5	5	1	1
E1583	0.06	5	5	1	1
E1583	0.06	5	5	1	1
E1583	0.06	5	5	1	1
E1583	0.06	5	5	1	1
E1583	0.07	6	1	1	1
E1583	0.07	6	1	1	1
E1583	0.07	6	1	1	1
E1583	0.07	6	1	1	1
E1583	0.07	6	1	1	1
E1583	0.07	6	1	1	1
E1583	0.07	6	1	1	1
E1583	0.07	6	1	1	1
E1583	0.07	6	1	1	1
E1583	0.07	6	2	1	1
E1583	0.07	6	2	1	1
E1583	0.07	6	2	1	1
E1583	0.07	6	2	1	1
E1583	0.07	6	2	1	1
E1583	0.07	6	2	1	1
E1583	0.07	6	2	1	1
E1583	0.07	6	2	1	1
E1583	0.07	6	4	1	1
E1583	0.07	6	4	1	1
E1583	0.07	6	4	1	1
E1583	0.07	6	4	1	1
E1583	0.07	6	4	1	1
E1583	0.07	6	4	1	1
E1583	0.07	6	5	1	1
E1583	0.07	6	5	1	1
E1583	0.07	6	5	1	1
E1583	0.07	6	5	1	1
E1583	0.07	6	5	1	1
E1583	0.07	6	5	1	1
E1583	0.07	6	5	1	1
E1583	0.08	7	2	1	1
E1583	0.08	7	2	1	1
E1583	0.08	7	2	1	1
E1583	0.08	7	2	1	1
E1583	0.08	7	2	1	1
E1583	0.08	7	2	1	1
E1583	0.08	7	4	1	1
E1583	0.08	7	4	1	1
E1583	0.08	7	4	1	1
E1583	0.08	7	4	1	1
E1583	0.08	7	4	1	1
E1583	0.09	8	4	1	1
E1583	0.09	8	4	1	1
E1583	0.11	10	4	1	1
E1583	0.11	10	4	1	1
E1584	0.03	2	2	1	1
E1584	0.03	2	4	1	1
E1584	0.03	2	5	1	1
E1584	0.04	3	2	1	1
E1584	0.04	3	2	1	1
E1584	0.04	3	2	1	1
E1584	0.04	3	2	1	1
E1584	0.04	3	2	1	1
E1584	0.04	3	3	1	1
E1584	0.04	3	3	1	1
E1584	0.04	3	3	1	1
E1584	0.04	3	5	1	1
E1584	0.04	3	5	1	1
E1584	0.04	3	5	1	1
E1584	0.04	3	5	1	1
E1584	0.05	4	2	1	1
E1584	0.05	4	2	1	1
E1584	0.05	4	2	1	1
E1584	0.05	4	2	1	1
E1584	0.05	4	2	1	1
E1584	0.05	4	2	1	1
E1584	0.05	4	2	1	1
E1584	0.05	4	2	1	1
E1584	0.05	4	2	1	1
E1584	0.05	4	2	1	1
E1584	0.05	4	2	1	1
E1584	0.05	4	2	1	1
E1584	0.05	4	2	1	1
E1584	0.05	4	2	1	1
E1584	0.05	4	2	1	1
E1584	0.05	4	2	1	1
E1584	0.05	4	2	1	1
E1584	0.05	4	3	1	1
E1584	0.05	4	3	1	1
E1584	0.05	4	3	1	1
E1584	0.05	4	3	1	1
E1584	0.05	4	3	1	1
E1584	0.05	4	3	1	1
E1584	0.05	4	3	1	1
E1584	0.05	4	4	1	1
E1584	0.05	4	4	1	1
E1584	0.05	4	4	1	1
E1584	0.05	4	4	1	1
E1584	0.05	4	4	1	1
E1584	0.05	4	4	1	1
E1584	0.05	4	4	1	1
E1584	0.05	4	4	1	1
E1584	0.05	4	4	1	1
E1584	0.05	4	4	1	1
E1584	0.05	4	5	1	1
E1584	0.05	4	5	1	1
E1584	0.05	4	5	1	1
E1584	0.05	4	5	1	1
E1584	0.05	4	5	1	1
E1584	0.05	4	5	1	1
E1584	0.05	4	5	1	1
E1584	0.05	4	5	1	1
E1584	0.05	4	5	1	1
E1584	0.05	4	5	1	1
E1584	0.05	4	5	1	1
E1584	0.06	5	2	1	1
E1584	0.06	5	2	1	1
E1584	0.06	5	3	1	1
E1584	0.06	5	3	1	1
E1584	0.06	5	3	1	1
E1584	0.06	5	3	1	1
E1584	0.06	5	3	1	1
E1584	0.06	5	3	1	1
E1584	0.06	5	3	1	1
E1584	0.06	5	3	1	1
E1584	0.06	5	3	1	1
E1584	0.06	5	3	1	1
E1584	0.06	5	3	1	1
E1584	0.06	5	3	1	1
E1584	0.06	5	3	1	1
E1584	0.06	5	3	1	1
E1584	0.06	5	4	1	1
E1584	0.06	5	4	1	1
E1584	0.06	5	4	1	1
E1584	0.06	5	4	1	1
E1584	0.06	5	4	1	1
E1584	0.06	5	4	1	1
E1584	0.06	5	4	1	1
E1584	0.06	5	4	1	1
E1584	0.06	5	4	1	1
E1584	0.06	5	4	1	1
E1584	0.06	5	4	1	1
E1584	0.06	5	4	1	1
E1584	0.06	5	4	1	1
E1584	0.06	5	4	1	1
E1584	0.06	5	5	1	1
E1584	0.06	5	5	1	1
E1584	0.06	5	5	1	1
E1584	0.06	5	5	1	1
E1584	0.06	5	5	1	1
E1584	0.06	5	5	1	1
E1584	0.06	5	5	1	1
E1584	0.06	5	5	1	1
E1584	0.06	5	5	1	1
E1584	0.07	6	3	1	1
E1587	0.03	2	1	1	1
E1587	0.03	2	1	1	1
E1587	0.03	2	1	1	1
E1587	0.03	2	1	1	1
E1587	0.03	2	1	1	1
E1587	0.03	2	2	1	1
E1587	0.03	2	2	1	1
E1587	0.03	2	2	1	1
E1587	0.03	2	2	1	1
E1587	0.03	2	2	1	1
E1587	0.03	2	3	1	1
E1587	0.03	2	3	1	1
E1587	0.03	2	4	1	1
E1587	0.04	3	1	1	1
E1587	0.04	3	2	1	1
E1587	0.04	3	2	1	1
E1587	0.04	3	2	1	1
E1587	0.04	3	3	1	1
E1587	0.04	3	3	1	1
E1587	0.04	3	3	1	1
E1587	0.04	3	4	1	1
E1587	0.04	3	4	1	1
E1587	0.04	3	4	1	1
E1587	0.04	3	4	1	1
E1587	0.04	3	4	1	1
E1587	0.05	4	1	1	1
E1587	0.05	4	1	1	1
E1587	0.05	4	1	1	1
E1587	0.05	4	1	1	1
E1587	0.05	4	1	1	1
E1587	0.05	4	1	1	1
E1587	0.05	4	1	1	1
E1587	0.05	4	1	1	1
E1587	0.05	4	1	1	1
E1587	0.05	4	1	1	1
E1587	0.05	4	1	1	1
E1587	0.05	4	1	1	1
E1587	0.05	4	2	1	1
E1587	0.05	4	2	1	1
E1587	0.05	4	2	1	1
E1587	0.05	4	2	1	1
E1587	0.05	4	2	1	1
E1587	0.05	4	2	1	1
E1587	0.05	4	2	1	1
E1587	0.05	4	2	1	1
E1587	0.05	4	2	1	1
E1587	0.05	4	2	1	1
E1587	0.05	4	2	1	1
E1587	0.05	4	2	1	1
E1587	0.05	4	3	1	1
E1587	0.05	4	3	1	1
E1587	0.05	4	3	1	1
E1587	0.05	4	3	1	1
E1587	0.05	4	3	1	1
E1587	0.05	4	3	1	1
E1587	0.05	4	3	1	1
E1587	0.05	4	3	1	1
E1587	0.05	4	4	1	1
E1587	0.05	4	4	1	1
E1587	0.05	4	4	1	1
E1587	0.05	4	4	1	1
E1587	0.05	4	4	1	1
E1587	0.05	4	4	1	1
E1587	0.05	4	4	1	1
E1587	0.06	5	1	1	1
E1587	0.06	5	1	1	1
E1587	0.06	5	1	1	1
E1587	0.06	5	1	1	1
E1587	0.06	5	1	1	1
E1587	0.06	5	1	1	1
E1587	0.06	5	1	1	1
E1587	0.06	5	2	1	1
E1587	0.06	5	2	1	1
E1587	0.06	5	2	1	1
E1587	0.06	5	2	1	1
E1587	0.06	5	2	1	1
E1587	0.06	5	3	1	1
E1587	0.06	5	3	1	1
E1587	0.06	5	3	1	1
E1587	0.06	5	3	1	1
E1587	0.06	5	3	1	1
E1587	0.06	5	3	1	1
E1587	0.06	5	3	1	1
E1587	0.06	5	3	1	1
E1587	0.06	5	3	1	1
E1587	0.06	5	3	1	1
E1587	0.06	5	3	1	1
E1587	0.06	5	4	1	1
E1587	0.06	5	4	1	1
E1587	0.06	5	4	1	1
E1587	0.06	5	4	1	1
E1587	0.06	5	4	1	1
E1587	0.06	5	4	1	1
E1587	0.06	5	4	1	1
E1587	0.06	5	4	1	1
E1587	0.06	5	4	1	1
E1587	0.07	6	3	1	1
E1587	0.07	6	4	1	1
E1587	0.07	6	4	1	1
E1587	0.07	6	4	1	1
E1589	0.03	2	2	1	1
E1589	0.04	3	1	1	1
E1589	0.04	3	2	1	1
E1589	0.04	3	2	1	1
E1589	0.04	3	3	1	1
E1589	0.04	3	3	1	1
E1589	0.04	3	4	1	1
E1589	0.04	3	4	1	1
E1589	0.05	4	1	1	1
E1589	0.05	4	1	1	1
E1589	0.05	4	1	1	1
E1589	0.05	4	1	1	1
E1589	0.05	4	1	1	1
E1589	0.05	4	1	1	1
E1589	0.05	4	1	1	1
E1589	0.05	4	1	1	1
E1589	0.05	4	2	1	1
E1589	0.05	4	2	1	1
E1589	0.05	4	2	1	1
E1589	0.05	4	2	1	1
E1589	0.05	4	2	1	1
E1589	0.05	4	2	1	1
E1589	0.05	4	2	1	1
E1589	0.05	4	2	1	1
E1589	0.05	4	3	1	1
E1589	0.05	4	3	1	1
E1589	0.05	4	3	1	1
E1589	0.05	4	3	1	1
E1589	0.05	4	3	1	1
E1589	0.05	4	3	1	1
E1589	0.05	4	4	1	1
E1589	0.05	4	4	1	1
E1589	0.05	4	4	1	1
E1589	0.05	4	4	1	1
E1589	0.05	4	4	1	1
E1589	0.05	4	4	1	1
E1589	0.06	5	1	1	1
E1589	0.06	5	1	1	1
E1589	0.06	5	1	1	1
E1589	0.06	5	1	1	1
E1589	0.06	5	1	1	1
E1589	0.06	5	1	1	1
E1589	0.06	5	1	1	1
E1589	0.06	5	1	1	1
E1589	0.06	5	1	1	1
E1589	0.06	5	1	1	1
E1589	0.06	5	1	1	1
E1589	0.06	5	1	1	1
E1589	0.06	5	1	1	1
E1589	0.06	5	1	1	1
E1589	0.06	5	1	1	1
E1589	0.06	5	1	1	1
E1589	0.06	5	2	1	1
E1589	0.06	5	2	1	1
E1589	0.06	5	2	1	1
E1589	0.06	5	2	1	1
E1589	0.06	5	2	1	1
E1589	0.06	5	2	1	1
E1589	0.06	5	2	1	1
E1589	0.06	5	2	1	1
E1589	0.06	5	2	1	1
E1589	0.06	5	3	1	1
E1589	0.06	5	3	1	1
E1589	0.06	5	3	1	1
E1589	0.06	5	3	1	1
E1589	0.06	5	3	1	1
E1589	0.06	5	3	1	1
E1589	0.06	5	3	1	1
E1589	0.06	5	3	1	1
E1589	0.06	5	3	1	1
E1589	0.06	5	3	1	1
E1589	0.06	5	3	1	1
E1589	0.06	5	3	1	1
E1589	0.06	5	3	1	1
E1589	0.06	5	3	1	1
E1589	0.06	5	3	1	1
E1589	0.06	5	3	1	1
E1589	0.06	5	3	1	1
E1589	0.06	5	4	1	1
E1589	0.06	5	4	1	1
E1589	0.06	5	4	1	1
E1589	0.06	5	4	1	1
E1589	0.06	5	4	1	1
E1589	0.06	5	4	1	1
E1589	0.06	5	4	1	1
E1589	0.06	5	4	1	1
E1589	0.06	5	4	1	1
E1589	0.06	5	4	1	1
E1589	0.06	5	4	1	1
E1589	0.06	5	4	1	1
E1589	0.06	5	4	1	1
E1589	0.06	5	4	1	1
E1589	0.06	5	4	1	1
E1589	0.06	5	4	1	1
E1589	0.06	5	4	1	1
E1589	0.07	6	2	1	1
E1589	0.07	6	2	1	1
E1589	0.07	6	2	1	1
E1589	0.07	6	2	1	1
E1589	0.07	6	2	1	1
E1589	0.07	6	4	1	1
E1591	0.04	3	4	1	1
E1591	0.04	3	4	1	1
E1591	0.04	3	4	1	1
E1591	0.04	3	4	1	1
E1591	0.04	3	4	1	1
E1591	0.04	3	4	1	1
E1591	0.05	4	1	1	1
E1591	0.05	4	1	1	1
E1591	0.05	4	1	1	1
E1591	0.05	4	1	1	1
E1591	0.05	4	1	1	1
E1591	0.05	4	1	1	1
E1591	0.05	4	1	1	1
E1591	0.05	4	2	1	1
E1591	0.05	4	2	1	1
E1591	0.05	4	2	1	1
E1591	0.05	4	2	1	1
E1591	0.05	4	2	1	1
E1591	0.05	4	3	1	1
E1591	0.05	4	3	1	1
E1591	0.05	4	3	1	1
E1591	0.05	4	4	1	1
E1591	0.05	4	4	1	1
E1591	0.05	4	4	1	1
E1591	0.05	4	4	1	1
E1591	0.05	4	4	1	1
E1591	0.05	4	4	1	1
E1591	0.05	4	4	1	1
E1591	0.05	4	4	1	1
E1591	0.05	4	4	1	1
E1591	0.06	5	1	1	1
E1591	0.06	5	1	1	1
E1591	0.06	5	1	1	1
E1591	0.06	5	1	1	1
E1591	0.06	5	1	1	1
E1591	0.06	5	1	1	1
E1591	0.06	5	1	1	1
E1591	0.06	5	1	1	1
E1591	0.06	5	1	1	1
E1591	0.06	5	2	1	1
E1591	0.06	5	2	1	1
E1591	0.06	5	2	1	1
E1591	0.06	5	2	1	1
E1591	0.06	5	2	1	1
E1591	0.06	5	3	1	1
E1591	0.06	5	3	1	1
E1591	0.06	5	3	1	1
E1591	0.06	5	3	1	1
E1591	0.06	5	3	1	1
E1591	0.06	5	4	1	1
E1591	0.06	5	4	1	1
E1591	0.06	5	4	1	1
E1591	0.06	5	4	1	1
E1591	0.07	6	1	1	1
E1591	0.07	6	1	1	1
E1591	0.07	6	1	1	1
E1591	0.07	6	1	1	1
E1591	0.07	6	1	1	1
E1591	0.07	6	1	1	1
E1591	0.07	6	1	1	1
E1591	0.07	6	2	1	1
E1591	0.07	6	2	1	1
E1591	0.07	6	2	1	1
E1591	0.07	6	2	1	1
E1591	0.07	6	2	1	1
E1591	0.07	6	2	1	1
E1591	0.07	6	2	1	1
E1591	0.07	6	2	1	1
E1591	0.07	6	2	1	1
E1591	0.07	6	2	1	1
E1591	0.07	6	2	1	1
E1591	0.07	6	3	1	1
E1591	0.07	6	3	1	1
E1591	0.07	6	3	1	1
E1591	0.07	6	3	1	1
E1591	0.07	6	3	1	1
E1591	0.07	6	3	1	1
E1591	0.07	6	3	1	1
E1591	0.07	6	3	1	1
E1591	0.07	6	3	1	1
E1591	0.07	6	3	1	1
E1591	0.07	6	3	1	1
E1591	0.07	6	3	1	1
E1591	0.07	6	3	1	1
E1591	0.07	6	4	1	1
E1591	0.07	6	4	1	1
E1591	0.07	6	4	1	1
E1591	0.07	6	4	1	1
E1591	0.08	7	1	1	1
E1591	0.08	7	1	1	1
E1591	0.08	7	2	1	1
E1591	0.08	7	2	1	1
E1591	0.08	7	2	1	1
E1591	0.08	7	2	1	1
E1591	0.08	7	3	1	1
E1591	0.08	7	3	1	1
E1591	0.08	7	3	1	1
E1591	0.08	7	4	1	1
E1591	0.09	8	3	1	1
E1591	0.09	8	4	1	1
E1592	0.04	3	1	1	1
E1592	0.04	3	1	1	1
E1592	0.04	3	1	1	1
E1592	0.04	3	1	1	1
E1592	0.04	3	1	1	1
E1592	0.04	3	2	1	1
E1592	0.04	3	2	1	1
E1592	0.04	3	2	1	1
E1592	0.04	3	2	1	1
E1592	0.04	3	2	1	1
E1592	0.04	3	3	1	1
E1592	0.04	3	3	1	1
E1592	0.04	3	3	1	1
E1592	0.04	3	3	1	1
E1592	0.04	3	5	1	1
E1592	0.04	3	5	1	1
E1592	0.04	3	5	1	1
E1592	0.04	3	5	1	1
E1592	0.04	3	5	1	1
E1592	0.04	3	5	1	1
E1592	0.04	3	5	1	1
E1592	0.05	4	1	1	1
E1592	0.05	4	1	1	1
E1592	0.05	4	1	1	1
E1592	0.05	4	1	1	1
E1592	0.05	4	1	1	1
E1592	0.05	4	1	1	1
E1592	0.05	4	1	1	1
E1592	0.05	4	1	1	1
E1592	0.05	4	1	1	1
E1592	0.05	4	2	1	1
E1592	0.05	4	2	1	1
E1592	0.05	4	2	1	1
E1592	0.05	4	2	1	1
E1592	0.05	4	2	1	1
E1592	0.05	4	2	1	1
E1592	0.05	4	2	1	1
E1592	0.05	4	2	1	1
E1592	0.05	4	2	1	1
E1592	0.05	4	2	1	1
E1592	0.05	4	2	1	1
E1592	0.05	4	2	1	1
E1592	0.05	4	2	1	1
E1592	0.05	4	2	1	1
E1592	0.05	4	2	1	1
E1592	0.05	4	3	1	1
E1592	0.05	4	3	1	1
E1592	0.05	4	3	1	1
E1592	0.05	4	3	1	1
E1592	0.05	4	3	1	1
E1592	0.05	4	3	1	1
E1592	0.05	4	3	1	1
E1592	0.05	4	3	1	1
E1592	0.05	4	3	1	1
E1592	0.05	4	3	1	1
E1592	0.05	4	3	1	1
E1592	0.05	4	3	1	1
E1592	0.05	4	3	1	1
E1592	0.05	4	3	1	1
E1592	0.05	4	3	1	1
E1592	0.05	4	3	1	1
E1592	0.05	4	3	1	1
E1592	0.05	4	5	1	1
E1592	0.05	4	5	1	1
E1592	0.05	4	5	1	1
E1592	0.05	4	5	1	1
E1592	0.05	4	5	1	1
E1592	0.05	4	5	1	1
E1592	0.05	4	5	1	1
E1592	0.05	4	5	1	1
E1592	0.05	4	5	1	1
E1592	0.05	4	5	1	1
E1592	0.05	4	5	1	1
E1592	0.05	4	5	1	1
E1592	0.06	5	1	1	1
E1592	0.06	5	1	1	1
E1592	0.06	5	1	1	1
E1592	0.06	5	1	1	1
E1592	0.06	5	1	1	1
E1592	0.06	5	1	1	1
E1592	0.06	5	2	1	1
E1592	0.06	5	2	1	1
E1592	0.06	5	2	1	1
E1592	0.06	5	2	1	1
E1592	0.06	5	2	1	1
E1592	0.06	5	3	1	1
E1592	0.06	5	3	1	1
E1592	0.06	5	3	1	1
E1592	0.06	5	3	1	1
E1592	0.06	5	5	1	1
E1592	0.06	5	5	1	1
E1592	0.06	5	5	1	1
E1592	0.06	5	5	1	1
E1592	0.06	5	5	1	1
E1592	0.06	5	5	1	1
E1592	0.07	6	1	1	1
E1592	0.07	6	1	1	1
E1592	0.07	6	1	1	1
[truncated: 8,027 more rows]
